# Supplementary material for: Coupling Molecular and Cellular Dynamics in a Large-Scale Monte Carlo Simulation
Source: Int J Mol Sci. 2025 Nov 5;26(21):10763. doi: 10.3390/ijms262110763 (PMC12609721; doi:10.3390/ijms262110763)
Supplement: Supplementary file 1 [file ijms-26-10763-s001.zip]

Archive with 7 entries (7 files):
- Figure_S1.pdf
- Movie_M1_Piston.mkv
- Movie_M2_Elastic_membrane.mkv
- Movie_M3_Cell_cell_conjugates.mkv
- Movie_M4_Cell_spreading.mkv
- Screenshots from the 4 supplementary movies.pdf
- Supplementary Table S1-ijms-3885317.pdf
